# Supplementary material for: Gladiolin produced by pathogenic Burkholderia synergizes with amphotericin B through membrane lipid rearrangements
Source: mBio. 2024 Oct 18;15(11):e02611-24. doi: 10.1128/mbio.02611-24 (PMC11559049; doi:10.1128/mbio.02611-24)
Supplement: Data set S1 — Numerical data used to make the figures. [file mbio.02611-24-s0001.xlsx]

## Sheet: MIC Gladiolin, Fig S1A
C. albicans 37C	Rep1	Rep2	Rep3	Rep4	Rep5	Rep6	Average	SEM		C. albicans 30C	Rep1	Rep2	Rep3	Average	SEM
0.25	109.806	87.5621	105.462	106.498	72.4026	91.1588	95.4815	5.8884		0.25	100.524	87.7798	95.7564	94.6869	3.71774
0.5	100.087	108.056	99.3671	128.775	72.4026	93.7402	100.405	7.51247		0.5	103.921	96.6472	98.3844	99.651	2.19324
1	122.881	107.11	123.196	120.305	80.166	106.905	110.094	6.71861		1	96.828	94.0823	105.234	98.7149	3.35476
2	111.419	121.803	101.678	141.074	83.2501	109.164	111.398	7.91766		2	98.2267	89.7951	107.906	98.6425	5.23217
4	106.189	110.874	97.1796	143.394	98.2453	93.6111	108.249	7.49047		4	95.5293	81.2208	117.944	98.2313	10.6867
8	124.319	133.095	106.645	136.433	97.3945	102.969	116.809	6.77868		8	89.8847	72.5732	106.872	89.7765	9.90124
16	117.869	149.588	123.072	167.644	104.413	116.263	129.808	9.72813		16	78.7953	71.0709	97.4797	82.4486	7.83936
32	128.155	158.971	131.231	222.526	126.215	118.973	147.678	15.9854		32	83.1412	61.2874	94.0331	79.4872	9.62782

## Sheet: MIC Gladiolin, Fig S1D
GC75	Rep1	Rep2	Rep3	Ave	SEM		P75016	Rep1	Rep2	Rep3	Ave	SEM		P75063	Rep1	Rep2	Rep3	Ave	SEM		P87	Rep1	Rep2	Rep3	Ave	SEM
1	120.502	88.5561	97.9611	102.34	9.47815		1	108.506	93.8672	103.354	101.909	4.28713		1	109.38	87.727	84.7987	93.9687	7.75211		1	109.868	75.5716	97.8016	94.4139	10.0445
2	118.584	86.4325	100.701	101.906	9.30077		2	107.032	80.4303	109.843	99.1021	9.37108		2	112.252	78.944	86.0192	92.4051	10.1315		2	125.989	97.5947	108.061	110.548	8.29062
4	122.287	76.9352	92.6727	97.2983	13.2947		4	98.8614	72.7127	114.291	95.2884	12.1349		4	105.105	67.9506	90.8459	87.9672	10.8217		4	109.944	93.3104	133.708	112.321	11.7223
8	93.6511	70.9773	127.971	97.5332	16.5668		8	94.7089	75.0555	113.635	94.4665	11.1376		8	99.4257	71.9641	80.7487	84.0461	8.09712		8	107.985	129.84	137.189	125.005	8.77027
16	95.569	69.8565	124.467	96.6308	15.7736		16	80.4432	74.3664	110.718	88.5093	11.2422		16	84.7487	77.3735	93.287	85.1364	4.59792		16	121.921	140.814	150.196	137.644	8.31467
P60002	Rep1	Rep2	Rep3	Ave	SEM		P94015	Rep1	Rep2	Rep3	Ave	SEM		P34048	Rep1	Rep2	Rep3	Ave	SEM		P78042	Rep1	Rep2	Rep3	Ave	SEM
1	121.711	102.73	107.872	110.771	5.66773		1	98.2049	114.317	123.571	112.031	7.4112		1	104.802	116.883	95.2727	105.653	6.25283		1	98.3639	109.521	111.551	106.479	4.09952
2	144.225	99.1885	106.52	116.645	13.9517		2	113.463	101.743	119.022	111.409	5.09264		2	103.343	125.673	97.3212	108.779	8.62381		2	88.85	104.76	95.0799	96.2301	4.62876
4	122.515	94.6882	113.359	110.187	8.18784		4	103.231	109.96	128.12	113.77	7.433		4	102.128	122.975	83.9272	103.01	11.2807		4	83.7598	102.71	92.0138	92.8277	5.48549
8	108.553	89.5977	102.863	100.338	5.61556		8	117.233	92.6546	130.601	113.496	11.1123		8	109.726	134.288	93.8545	112.623	11.7617		8	87.941	95.313	101.783	95.0122	3.99856
16	104.751	96.7539	136.976	112.827	12.2931		16	129.26	140.338	136.528	135.375	3.24948		16	123.283	111.052	102.758	112.364	5.96128		16	80.9117	114.354	109.412	101.559	10.4219
P57055	Rep1	Rep2	Rep3	Ave	SEM		P57072	Rep1	Rep2	Rep3	Ave	SEM		P76055	Rep1	Rep2	Rep3	Ave	SEM		P76067	Rep1	Rep2	Rep3	Ave	SEM
1	111.071	89.5527	94.9453	98.5229	6.46416		1	116.121	122.314	106.127	114.854	4.71554		1	112.381	110.932	114.358	112.557	0.992939		1	168.418	106.173	111.216	128.602	19.961
2	127.284	113.517	91.6379	110.813	10.3786		2	108.021	115.949	102.938	108.969	3.78598		2	97.6119	91.0003	101.566	96.7262	3.08214		2	167.957	117.366	105.608	130.31	19.127
4	114.999	73.8523	107.114	98.6551	12.6086		4	106.035	108.387	109.568	107.997	1.03833		4	96.6692	91.6628	102.088	96.8068	3.01041		4	150.68	98.9146	102.583	117.392	16.6774
8	114.785	81.2893	125.585	107.22	13.3349		8	98.0146	121.245	104.197	107.819	6.94616		8	89.1277	88.5709	106.788	94.8287	5.98158		8	167.151	95.8621	109.224	124.079	21.8787
16	99.3572	80.9352	138.253	106.182	16.8945		16	147.172	113.254	102.098	120.841	13.5534		16	98.7431	108.337	105.156	104.079	2.82145		16	158.973	149.045	127.671	145.229	9.23533
P75010	Rep1	Rep2	Rep3	Ave	SEM		19F	Rep1	Rep2	Rep3	Ave	SEM		L26	Rep1	Rep2	Rep3	Ave	SEM		P37039	Rep1	Rep2	Rep3	Ave	SEM
1	99.3406	108.87	102.338	103.516	2.81308		1	113.692	112.361	107.608	111.221	1.84656		1	99.7262	102.73	106.538	102.998	1.97096		1	132.279	94.9911	105.729	111	11.0818
2	92.1472	90.0324	103.855	95.345	4.29875		2	97.6623	110.96	108.517	105.713	4.0867		2	92.4719	98.7986	98.14	96.4702	2.00815		2	134.167	85.1612	102.905	107.411	14.3249
4	93.466	80.629	103.413	92.5026	6.59477		4	109.217	109.809	100.284	106.437	3.08114		4	98.7681	104.478	118.092	107.113	5.7319		4	126.974	88.3544	112.266	109.198	11.2535
8	89.2698	88.2771	99.5576	92.3682	3.60611		8	100.067	117.866	90.4044	102.779	8.04276		8	82.4801	102.239	86.9802	90.5664	5.97912		8	122.838	84.6603	114.283	107.26	11.5667
16	87.1718	121.941	111.313	106.809	10.2867		16	99.0649	105.355	107.608	104.009	2.55639		16	124.295	99.8362	130.21	118.114	9.29704		16	123.467	120.286	153.421	132.391	10.5547
12C	Rep1	Rep2	Rep3	Ave	SEM		P37005	Rep1	Rep2	Rep3	Ave	SEM		P37037	Rep1	Rep2	Rep3	Ave	SEM		P78048	Rep1	Rep2	Rep3	Ave	SEM
1	76.3705	86.1717	102.951	88.4976	7.76066		1	102.413	107.236	109.994	106.548	2.21521		1	98.2221	97.6944	71.8903	89.269	8.69064		1	118.025	102.544	101.59	107.387	5.32637
2	70.609	76.3977	109.71	85.5723	12.1841		2	104.392	106.219	102.082	104.231	1.19706		2	95.8166	105.973	75.7351	92.5084	8.88439		2	143.691	92.2584	122.984	119.644	14.941
4	88.477	89.9365	117.167	98.5269	9.32974		4	110.666	101.495	119.363	110.508	5.15855		4	97.3854	108.803	103.503	103.23	3.29879		4	134.744	99.1879	93.9463	109.293	12.8153
8	87.7477	85.5201	117.221	96.8296	10.216		8	112.21	107.475	116.76	112.149	2.68052		8	94.7708	120.855	73.0865	96.2373	13.809		8	126.189	131.508	83.8397	113.845	15.0812
16	85.7785	132.507	117.436	111.907	13.7698		16	115.106	96.4119	132.844	114.787	10.5182		16	102.196	122.112	84.1937	102.834	10.9508		16	124.164	96.9683	103.078	108.07	8.23799

## Sheet: MIC C-sources Fig S1E
		absolute cell density							relative growth							absolute cell density
Rep1	no Glc	0.2% Glc	2% Glc	2% Gal	2% Man		Rep1	no Glc	0.2% Glc	2% Glc	2% Gal	2% Man		Ave	no Glc	0.2% Glc	2% Glc	2% Gal	2% Man
0	0.0341059	0.100006	0.131906	0.0700059	0.254006		0	115.688	78.4324	100.802	88.0789	106.936		0	0.0298834	0.101994	0.119714	0.0594741	0.192314
1	0.0319059	0.101306	0.156706	0.0822059	0.230506		1	108.226	79.4519	119.755	103.428	97.0425		1	0.0281434	0.104374	0.133914	0.0603741	0.198774
2	0.0312059	0.106906	0.147006	0.0793059	0.248006		2	105.851	83.8439	112.342	99.7798	104.41		2	0.0243234	0.107014	0.129954	0.0552741	0.214094
4	0.0337059	0.0846059	0.184006	0.0574059	0.227706		4	114.331	66.3545	140.617	72.226	95.8637		4	0.0275434	0.0987141	0.163654	0.0487341	0.204214
8	0.0310059	0.105706	0.196506	0.0562059	0.254606		8	105.173	82.9027	150.17	70.7162	107.189		8	0.0296234	0.102754	0.200774	0.0534541	0.226494
16	0.0304059	0.141206	0.277006	0.0751059	0.293906		16	103.138	110.745	211.688	94.4955	123.734		16	0.0320834	0.103054	0.255634	0.0632341	0.289334
Rep2	no Glc	0.2% Glc	2% Glc	2% Gal	2% Man		Rep2	no Glc	0.2% Glc	2% Glc	2% Gal	2% Man				absolute cell density
0	0.0230167	0.136117	0.174117	0.0894167	0.229017		0	100	124.83	100	105.114	100		SEM	no Glc	0.2% Glc	2% Glc	2% Gal	2% Man
1	0.0247167	0.130317	0.192817	0.0766167	0.254317		1	107.386	119.511	110.74	90.0666	111.047		0	0.0083689	0.00924833	0.00913421	0.00677112	0.00518304
2	0.0216167	0.132517	0.167217	0.0604167	0.247617		2	93.9175	121.528	96.0371	71.0227	108.122		1	0.00430048	0.0105649	0.0096512	0.00919885	0.00829206
4	0.0218167	0.125217	0.195217	0.0641167	0.216017		4	94.7864	114.834	112.118	75.3723	94.3236		2	0.00537186	0.0101843	0.0170434	0.00751111	0.0136481
8	0.0187167	0.109117	0.204917	0.0727167	0.212517		8	81.3179	100.069	117.689	85.482	92.7953		4	0.00624483	0.0160019	0.0204824	0.00302465	0.0214433
16	0.0227167	0.105817	0.267217	0.0794167	0.259317		16	98.6966	97.0424	153.47	93.3582	113.23		8	0.0094411	0.0126037	0.0302983	0.00656841	0.0309583
														16	0.00938635	0.00874341	0.0296175	0.00801543	0.0503793
Rep3	no Glc	0.2% Glc	2% Glc	2% Gal	2% Man		Rep3	no Glc	0.2% Glc	2% Glc	2% Gal	2% Man
0	0.0614722	0.139972	0.151972	0.0578722	0.237672		0	100	100	100	100	100				relative growth
1	0.0439722	0.150572	0.171172	0.0498722	0.240472		1	71.5318	107.573	112.634	86.1764	101.178		Ave	no Glc	0.2% Glc	2% Glc	2% Gal	2% Man
2	0.0452722	0.155772	0.207572	0.0525722	0.305672		2	73.6466	111.288	136.586	90.8419	128.611		0	103.922	100.816	100.201	98.2981	101.734
4	0.0515722	0.162872	0.264672	0.0544722	0.310872		4	83.8952	116.36	174.158	94.125	130.799		1	104.329	102.717	112.258	99.0078	105.192
8	0.0633722	0.157572	0.322172	0.0557722	0.352572		8	103.091	112.574	211.994	96.3713	148.344		2	87.4328	105.286	109	91.6599	113.223
16	0.0657722	0.143572	0.394172	0.0614722	0.425272		16	106.995	102.572	259.371	106.221	178.932		4	98.091	96.9595	137.734	81.5595	107.903
														8	100.802	100.287	169.808	88.9229	119.544
Rep4	no Glc	0.2% Glc	2% Glc	2% Gal	2% Man		Rep4	no Glc	0.2% Glc	2% Glc	2% Gal	2% Man		16	110.886	100.872	216.558	104.794	152.565
0	0.0308222	0.133876	0.140576	0.0800758	0.240876		0	100	100	100	100	100
1	0.0401222	0.139676	0.148876	0.0931758	0.268576		1	130.173	104.332	105.904	116.36	111.5				relative growth
2	0.0235222	0.139876	0.127976	0.0840758	0.269176		2	76.3158	104.482	91.0369	104.995	111.749		SEM	no Glc	0.2% Glc	2% Glc	2% Gal	2% Man
4	0.0306222	0.120876	0.174376	0.0676758	0.266476		4	99.3511	90.2895	124.044	84.5147	110.628		0	3.92203	9.48257	0.200602	3.61336	1.73399
8	0.0350222	0.141376	0.280276	0.0825758	0.312776		8	113.627	105.602	199.377	103.122	129.849		1	12.1384	8.41372	2.87248	6.86302	3.61244
16	0.0415222	0.124676	0.339776	0.100176	0.468176		16	134.715	93.128	241.703	125.101	194.364		2	7.60995	7.95955	10.2585	7.47399	5.34362
														4	6.3099	11.8217	13.4741	4.93305	8.47046
														8	6.8826	6.3343	21.9013	7.07353	12.2603
														16	8.12194	3.81875	23.2183	7.36691	20.0434

## Sheet: CFU VAP Fig 2B
Experiment 1									Response Additivity
Rep1			Rep2			Rep3			Treatment	mean CFU	log reduction	predict log drop if additive	predict CFU under Resp Add	Interaction
Sample	CFU/ml		Sample	CFU/ml		Sample	CFU/ml		control	1.72111e+07
Control	17500000		Control	11200000		Control	12400000		gladiolin	1.87556e+07	-0.037321
Gladiolin 32ug/ml	15700000		Gladiolin 32ug/ml	18800000		Gladiolin 32ug/ml	17400000		64 AmpB	2.47444e+06	0.842331
AmpB 128 ug/ml	300000		AmpB 128 ug/ml	330000		AmpB 128 ug/ml	110000		128 AmpB	142222	2.08284
Gla/128Amp	7000		Gla/128Amp	10000		Gla/128Amp	11000		256 AmpB	2444.44	3.84763
AmpB 64 ug/ml	1700000		AmpB 64 ug/ml	900000		AmpB 64 ug/ml	1400000		Gla64 AmpB	72222.2	2.37714	0.80501	2.69649e+06	syn
Gla/64Amp	50000		Gla/64Amp	70000		Gla/64Amp	70000		Gla128 AmpB	8666.67	3.29796	2.04552	154985	syn
AmpB 256 ug/ml	2000		AmpB 256 ug/ml	2000		AmpB 256 ug/ml	4000		Gla256 AmpB	297.778	4.76192	4.68996	351.438	syn
Gla/256Amp	200		Gla/256Amp	400		Gla/256Amp	100
Experiment 2
Rep1			Rep2			Rep3
Sample	CFU/ml		Sample	CFU/ml		Sample	CFU/ml
Control	21000000		Control	20500000		Control	22200000
Gladiolin 32ug/ml	19100000		Gladiolin 32ug/ml	15800000		Gladiolin 32ug/ml	15200000
AmpB 128 ug/ml	70000		AmpB 128 ug/ml	30000		AmpB 128 ug/ml	150000
Gla/128Amp	7000		Gla/128Amp	1000		Gla/128Amp	17000
AmpB 64 ug/ml	3080000		AmpB 64 ug/ml	4020000		AmpB 64 ug/ml	3460000
Gla/64Amp	38000		Gla/64Amp	10000		Gla/64Amp	112000
AmpB 256 ug/ml	1000		AmpB 256 ug/ml	1000		AmpB 256 ug/ml	9000
Gla/256Amp	400		Gla/256Amp	700		Gla/256Amp	400
Experiment 3
Rep1			Rep2			Rep3
Sample	CFU/ml		Sample	CFU/ml		Sample	CFU/ml
Control	18900000		Control	20200000		Control	11000000
Gladiolin 32ug/ml	22200000		Gladiolin 32ug/ml	21200000		Gladiolin 32ug/ml	23400000
AmpB 128 ug/ml	80000		AmpB 128 ug/ml	20000		AmpB 128 ug/ml	190000
Gla/128Amp	1000		Gla/128Amp	18000		Gla/128Amp	6000
AmpB 64 ug/ml	2340000		AmpB 64 ug/ml	2150000		AmpB 64 ug/ml	3220000
Gla/64Amp	107000		Gla/64Amp	134000		Gla/64Amp	59000
AmpB 256 ug/ml	800		AmpB 256 ug/ml	400		AmpB 256 ug/ml	1800
Gla/256Amp	90		Gla/256Amp	220		Gla/256Amp	170

## Sheet: Synergism AmpB Fig 1
		C. albicans								C. glabrata							C. auris							C. neoformans
Rep1	16	8	4	2	1	0.5		Rep1	16	8	4	2			Rep1	16	8	4	2			Rep1	16	8	4	2
Gla	106.358	109.438	112.992	105.252	84.4416	115.361		Gla	96.347	98.311	99.5286	98.4288			Gla	93.8889	90.0785	96.8007	97.915			Gla	104.094	103.773	89.2759	88.8883
	1	0.5	0.25	0.125	0.0625	0.03125			2	1	0.5	0.25				2	1.5	1	0.5				1	0.5	0.25	0.125
Amp	0	16.2846	36.1472	31.4086	54.9042	67.58		Amp	0	0	63.5876	76.6285			Amp	0.173747	0	80.6962	74.5851			Amp	0.0175351	51.6215	96.6074	104.574
	16	8	4	2					16	8	4	2				16	8	4	2				16	8	4	2
0.25	2.5821	3.52982	4.47755	5.22783				2	0	0	0	0			2	0	0	0.533223	0.317537			0.5	0.083984	0.0950588	0.0618344	0.0507595
0.125	0	0.284098	0.521028	1.51592				1	0.0327341	0	0	0			1.5	0	0	0	0			0.25	2.96989	1.4748	1.05395	0.500212
0.0625	13.2045	1.35028	0.963077	0.291776				0.5	0.661211	0	0	0			1	0.748906	0.0299571	0	0			0.125	95.9762	84.2922	84.6245	78.9542
								0.25	2.93944	1.36825	0	0.346973			0.5	57.4022	38.2062	24.5462	26.3435
Rep2	16	8	4	2	1	0.5		Rep2	16	8	4	2			Rep2	16	8	4	2			Rep2	16	8	4	2
Gla	124.233	117.922	92.5978	81.3598	110.148	106.299		Gla	115.119	109.133	99.1558	103.722			Gla	96.0634	94.0634	97.5238	100.698			Gla	113.15	99.319	90.3839	87.6482
	1	0.5	0.25	0.125	0.0625	0.03125			1	0.5	0.25	0.125				1.5	1	0.5	0.25				1	0.5	0.25	0.125
Amp	0	13.932	47.7999	67.1969	86.7479	91.3663		Amp	21.6407	91.4043	100.537	101.305			Amp	6.28406	81.6505	92.6983	99.5555			Amp	0.234824	43.6421	84.8656	101.489
	16	8	4	2					16	8	4	2				16	8	4	2				16	8	4	2
0.25	1.30853	0.615779	0	0				1	1.45607	0.304858	0	0			1.5	5.52214	2.03002	0.633169	0.188717			0.5	0.0352237	0.0645767	0.264178	0
0.125	4.31045	1.92431	1.61642	1.61642				0.5	92.402	83.269	83.0388	84.0365			1	6.09358	2.2205	2.15701	2.85543			0.25	2.81789	2.39521	0.915815	1.02149
0.0625	26.2476	0.384864	0.0769691	0				0.25	102.84	94.8579	92.4787	86.3389			0.5	82.1584	38.1576	36.8243	20.8875			0.125	91.605	79.7229	77.0224	76.1653
								0.125	108.903	105.679	98.3883	105.372			0.25	94.4126	92.8253	97.1428	98.1587
Rep3	16	8	4	2	1	0.5		Rep3	16	8	4	2			Rep3	16	8	4	2			Rep3	16	8	4	2
Gla	105.548	110.26	93.3338	92.8814	82.9291	111.504		Gla	103.991	99.0203	96.7344	98.3672			Gla	92.5316	92.8822	88.0435	88.885			Gla	107.656	90.3942	81.4492	78.814
	1	0.5	0.25	0.125	0.0625	0.03125			1	0.5	0.25	0.125				1.5	1	0.5	0.25				1	0.5	0.25	0.125
Amp	0	7.31025	17.5264	45.6082	56.3898	66.8321		Amp	0	73.6212	89.2961	96.6981			Amp	0	82.5035	95.1262	94.0042			Amp	0	26.4012	88.6898	98.1533
	16	8	4	2					16	8	4	2				16	8	4	2				16	8	4	2
0.25	4.36668	3.19804	5.19603	6.85474				1	0	0	0	0			1.5	0.666199	0	0	0			0.5	0.194749	0.0248472	0.0127594	1.12551
0.125	0	0.223046	2.14564	1.65243				0.5	4.97097	3.7373	1.77794	2.50363			1	1.36746	0	0	0.175315			0.25	3.54308	3.49473	1.41562	2.18924
0.0625	28.2672	3.61586	0.486931	0.257603				0.25	74.8549	73.1858	67.2351	62.6633			0.5	88.9551	84.9579	79.5582	85.028			0.125	77.3031	66.4361	66.8954	67.3427
								0.125	98.4398	99.238	96.9158	96.8432			0.25	98.5624	85.6592	89.3057	81.3114
Rep4	16	8	4	2	1	0.5		Rep4	16	8	4	2			Rep4	16	8	4	2			Rep4	16	8	4	2
Gla	119.38	109.638	93.0711	109.794	82.7038	94.5819		Gla	102.936	104.103	100.678	100.339			Gla	105.265	101.553	96.861	90.718			Gla	105.28	75.8433	66.8761	64.986
	1	0.5	0.25	0.125	0.0625	0.03125			0.5	0.25	0.125	0.0625				1	0.75	0.5	0.25				1	0.5	0.25	0.125
Amp	0.0911689	0.0390731	9.09091	46.0797	79.3175	113.962		Amp	81.2175	96.123	96.65	103.651			Amp	85.9251	94.4983	96.9285	92.1356			Amp	0.120474	47.3154	93.0011	98.7323
	16	8	4	2					16	8	4	2				16	8	4	2				16	8	4	2
0.25	0.455848	0.390727	3.41235	2.31831				0.5	66.7636	67.5916	66.9141	66.613			1	29.828	23.415	10.454	8.90135			0.5	0.413519	0.603998	0.353282	0.675632
0.125	1.32847	2.37041	1.58895	1.64105				0.25	91.4556	92.7354	83.3253	87.2399			0.75	61.7581	57.0328	45.8944	48.4596			0.25	13.6738	7.32938	4.42824	3.95936
0.0625	5.39203	1.43267	3.20396	4.08961				0.125	102.974	100.64	95.0691	92.359			0.5	88.8278	84.9125	86.8702	88.4903			0.125	84.1365	61.0299	54.1287	55.9163
								0.0625	102.296	108.77	105.834	95.5961			0.25	97.6711	91.6631	100.439	91.4606
Ave	16	8	4	2	1	0.5		Ave	16	8	4	2			Ave	16	8	4	2			Ave	16	8	4	2
Gla	113.88	111.814	97.9986	97.3218	90.0555	106.936		Gla	104.598	102.642	99.0241	100.214			Gla	96.9373	94.6442	94.8072	94.5541			Gla	107.545	92.3323	81.9963	80.0841
	1	0.5	0.25	0.125	0.0625	0.03125			1	0.5	0.25	0.125				1.5	1	0.5	0.25				1	0.5	0.25	0.125
Amp	0.0227922	9.39148	27.6411	47.5734	69.3399	84.9351		Amp	7.21356	77.4576	90.6462	98.2176			Amp	2.09469	82.6938	89.8345	95.2318			Amp	0.0932084	42.2451	90.791	100.737
Amp/Gla	16	8	4	2	0			Amp/Gla	16	8	4	2	0		Amp/Gla	16	8	4	2	0		Amp/Gla	16	8	4	2	0
0	113.88	111.814	97.9986	97.3218	100			0	104.598	102.642	99.0241	100.214	100		0	96.9373	94.6442	94.8072	94.5541	100		0	107.545	92.3323	81.9963	80.0841	100
0.25	2.17829	1.93359	3.27148	3.60022	27.6411			1	0.496268	0.101619	0	0	7.21356		1.5	2.06278	0.676673	0.211056	0.0629055	2.09469		0.5	0.181869	0.19712	0.173013	0.462976	42.2451
0.125	1.40973	1.20047	1.46801	1.60645	47.5734			0.5	41.1994	38.6495	37.9327	38.2883	77.4576		1	9.5095	6.41637	3.15274	2.98302	82.6938		0.25	5.75117	3.67353	1.95341	1.91758	90.791
0.0625	18.2778	1.69592	1.18273	1.15975	69.3399			0.25	68.0224	65.5368	60.7598	59.1473	90.6462		0.5	79.3359	61.5586	56.9497	55.1873	89.8345		0.125	87.2552	72.8703	70.6678	69.5946	100.737
								0.125	103.439	101.852	96.7911	98.1915	98.2176		0.25	96.882	90.0492	95.6291	90.3102	95.2318
FICI	16	8	4	2
0.25	0.12521	0.12521	0.17009	0.21186				FICI	16	8	4	2			FICI	16	8	4	2			FICI	16	8	4	2
0.125	0.06261	0.03729	0.06261	0.06261				1	0.952381	0.917431	0.909091	0.909091			1.5	0.996678	0.986842	0.967742	0.9375			0.5	0.44	0.44	0.44	0.45
0.0625	0.17298	0.03005	0.0179	0.0179				0.5	0.666667	0.694444	0.684932	0.694444			1	0.684932	0.675676	0.671141	0.668896			0.25	0.25	0.24	0.23	0.23
								0.25	0.480769	0.462963	0.416667	0.409836			0.5	0.454545	0.409836	0.387597	0.384615			0.125	0.63	0.47	0.45	0.44
								0.125	1.15741	1.13636	0.976562	1.00806			0.25	1.02041	0.980392	1.00402	0.976562
CI Data for Non-Constant Combo: G/A (glad+AmpB)
Dose glad	Dose AmpB	Effect	CI
16.0	0.25	0.98	0.12521
16.0	0.125	0.98	0.06261
16.0	0.06	0.82	0.17298
8.0	0.25	0.98	0.12521
8.0	0.125	0.99	0.03729
8.0	0.06	0.98	0.03005
4.0	0.25	0.97	0.17009
4.0	0.125	0.98	0.06261
4.0	0.06	0.99	0.0179
2.0	0.25	0.96	0.21186
2.0	0.125	0.98	0.06261
2.0	0.06	0.99	0.0179

## Sheet: Synergism AmpB C. auris Fig S2B
	C. auris B11203 (I) caspo-resistant							C. auris B11220 (II)							C. auris B11221 (III)							C. auris B11244 (IV)
Rep1	16	8	4	2			Rep1	16	8	4	2			Rep1	16	8	4	2			Rep1	16	8	4	2
Gla	91.1319	93.2788	96.6885	102.119			Gla	100.217	103.471	98.9732	100.448			Gla	89.6891	98.9961	105.324	100.406			Gla	97.8896	91.9804	101.317	95.9454
	1	0.5	0.25	0.125				1	0.5	0.25	0.125				1	0.5	0.25	0.125				1	0.5	0.25	0.125
Amp	50.3625	95.2993	108.223	122.114			Amp	7.34263	38.5369	86.6517	102.994			Amp	77.5788	94.3827	97.154	107.855			Amp	21.2748	106.613	101.087	102.622
	16	8	4	2				16	8	4	2				16	8	4	2				16	8	4	2
1	0.94247	0.397568	0.437325	1.0898			1	0.0992247	0.458764	0.545535	1.23971			1	0.431621	1.23257	0.91219	1.6811			1	1.06587	0.733319	1.88446	1.65423
0.5	7.80402	0.418616	1.34238	1.65809			0.5	0.444302	0	0.0827542	0.212911			0.5	0.351527	0	0.623849	0.111688			0.5	0.456193	1.14261	0.733319	0.298444
0.25	68.9266	54.7615	69.6843	54.4878			0.25	7.54509	3.07838	2.00619	1.39879			0.25	0.768019	0.255858	0.255413	0.319489			0.25	1.8333	0.810062	1.2961	1.57749
Rep2	16	8	4	2			Rep2	16	8	4	2			Rep2	16	8	4	2			Rep2	16	8	4	2
Gla	106.476	105.178	100.497	96.5172			Gla	90.3118	93.6772	99.8368	99.2861			Gla	84.5692	88.6771	99.1608	99.2464			Gla	105.123	110.166	109.893	111.154
	1	0.5	0.25	0.125				1	0.5	0.25	0.125				1	0.5	0.25	0.125				1	0.5	0.25	0.125
Amp	88.1541	100.965	91.112	110.775			Amp	0.264017	4.70924	54.7206	92.4126			Amp	43.7756	94.7677	96.5934	99.9025			Amp	1.36488	47.5021	99.5343	100.659
	16	8	4	2				16	8	4	2				16	8	4	2				16	8	4	2
1	0.650226	1.52271	1.75679	1.13967			1	0.589222	0.386394	0.162036	0.0396592			1	0.500016	0.264271	0.414435	0.121636			1	0.0179839	0.154283	0.717463	0.835779
0.5	1.45887	0.522545	0.0271913	1.41631			0.5	0.345601	0.426053	0.28328	0			0.5	0.235744	0.31459	0.328854	0			0.5	0.47894	0.154283	0	0.0520587
0.25	69.7255	57.9789	40.1461	33.3365			0.25	0.264017	0	0	0.0600553			0.25	0.31459	0	0.036055	0			0.25	0.206342	0	0.615239	0.990062
Rep3	16	8	4	2			Rep3	16	8	4	2			Rep3	16	8	4	2			Rep3	16	8	4	2
Gla	90.4333	99.9387	82.3537	88.6089			Gla	100.353	95.5856	96.0094	106.922			Gla	85.9729	82.7493	110.187	97.5121			Gla	96.8176	99.0155	94.5854	99.1872
	1	0.5	0.25	0.125				1	0.5	0.25	0.125				1	0.5	0.25	0.125				1	0.5	0.25	0.125
Amp	93.9288	97.2557	106.362	100.751			Amp	3.51972	2.98999	5.00294	31.0653			Amp	0.401429	39.5598	90.2589	96.0101			Amp	0.900523	23.4632	81.4668	101.042
	16	8	4	2				16	8	4	2				16	8	4	2				16	8	4	2
1	1.77247	1.51183	0.714608	0.530633			1	0.553267	0.700412	0.276633	1.54797			1	0.784541	0.273216	0.2549	0.0702119			1	0.43309	0.248025	0.488419	0.6048
0.5	5.25267	4.4861	1.03657	0.444692			0.5	0.765156	0	0	0.064744			0.5	0.273216	0.326638	0.271689	0			0.5	0.43309	0.467432	0	0.124013
0.25	68.1109	62.837	37.8316	32.7877			0.25	0	1.65391	1.8246	3.41377			0.25	0.253373	0	0	0.0534221			0.25	0.0209868	0	1.65605	0.385393
Ave	16	8	4	2			Ave	16	8	4	2			Ave	16	8	4	2			Ave	16	8	4	2
Gla	96.0138	99.4652	93.1796	95.7483			Gla	96.9606	97.5779	98.2732	102.219			Gla	86.7438	90.1408	104.89	99.0548			Gla	99.9433	100.387	101.932	102.095
	1	0.5	0.25	0.125				1	0.5	0.25	0.125				1	0.5	0.25	0.125				1	0.5	0.25	0.125
Amp	77.4818	97.8399	101.899	111.213			Amp	3.70879	15.4121	48.7917	75.4905			Amp	40.5853	76.2367	94.6687	101.256			Amp	7.84673	59.1927	94.0294	101.441
Amp/Gla	16	8	4	2	0		Amp/Gla	16	8	4	2	0		Amp/Gla	16	8	4	2	0		Amp/Gla	16	8	4	2	0
0	96.0138	99.4652	93.1796	95.7483	100		0	96.0138	99.4652	93.1796	95.7483	100		0	86.7438	90.1408	104.89	99.0548	100		0	99.9433	100.387	101.932	102.095	100
1	1.12172	1.14404	0.969575	0.920035	77.4818		1	0.413904	0.51519	0.328068	0.942445	77.4818		1	0.572059	0.590018	0.527175	0.624316	40.5853		1	0.505648	0.378542	1.03011	1.0316	7.84673
0.5	4.83852	1.80909	0.802044	1.17303	97.8399		0.5	0.518353	0.142018	0.122011	0.0925517	97.8399		0.5	0.286829	0.213743	0.408131	0.0372292	76.2367		0.5	0.456074	0.58811	0.24444	0.158172	59.1927
0.25	68.921	58.5258	49.2207	40.204	101.899		0.25	2.60304	1.57743	1.27693	1.6242	101.899		0.25	0.445327	0.085286	0.097156	0.124304	94.6687		0.25	0.686875	0.270021	1.18913	0.984315	94.0294
FICI	16	8	4	2			FICI	16	8	4	2			FICI	16	8	4	2			FICI	16	8	4	2
1	0.48	0.48	0.48	0.48			1	0.65	0.65	0.6	0.72			1	0.5	0.5	0.5	0.5			1	0.48	0.45	0.54	0.54
0.5	0.24	0.24	0.24	0.24			0.5	0.33	0.26	0.26	0.25			0.5	0.25	0.25	0.25	0.25			0.5	0.24	0.24	0.21	0.2
0.25	0.27	0.23	0.2	0.18			0.25	0.23	0.21	0.2	0.24			0.25	0.12	0.12	0.12	0.12			0.25	0.13	0.11	0.14	0.13

## Sheet: Syngergism AmpB Calb Fig S2A
GC75			Amp/Gla	16	8	4	2		P75016			Amp/Gla	16	8	4	2		P75063			Amp/Gla	16	8	4	2		P87			Amp/Gla	16	8	4	2
	amp		0.25	0.513986	0.316299	0	0			amp		0.25	0.194517	0	0.194517	0.449821			amp		0.25	0.427651	1.03894	0.0628899	0			amp		0.25	0.0895484	0.111936	0.281438	0.434949
1	0.306415		0.125	3.25689	2.27834	1.46288	1.90236		1	0		0.125	3.99976	2.4497	2.08498	2.79618		1	0.449485		0.125	1.7818	0.503119	0.943492	0.699336		1	0.129707		0.125	1.37521	1.27926	0.454138	0.837917
0.5	0.388483		0.0625	0.773241	0.27182	0.104516	0.336068		0.5	3.01474		0.0625	6.04219	5.07568	4.56507	5.21059		0.5	1.29416		0.0625	4.53311	2.29926	2.16512	2.2648		0.5	0.24306		0.0625	2.54573	3.4668	2.96647	3.57753
0.25	16.6695								0.25	32.4572								0.25	27.5713								0.25	18.0013
0.125	67.0635			FICI					0.125	81.3984			FICI					0.125	73.0279			FICI					0.125	78.8256			FICI
0.0625	86.3042		0.25	0.321711	0.294233	0.25	0.25		0.0625	103.973		0.25	0.209113	0.25	0.209113	0.238985		0.0625	113.553		0.25	0.276293	0.327251	0.206764	0.25		0.0625	97.2661		0.25	0.271431	0.280249	0.323697	0.349264
0.03125	106.301		0.125	0.249446	0.225419	0.201371	0.214968		0.03125	93.0408		0.125	0.19038	0.168017	0.161768	0.173516		0.03125	133.145		0.125	0.18428	0.142201	0.160414	0.151191		0.03125	93.2488		0.125	0.220733	0.217132	0.17601	0.198212
			0.0625	0.0872846	0.0716481	0.0615649	0.148703					0.0625	0.107196	0.101772	0.0987336	0.205106					0.0625	0.117903	0.0979861	0.096542	0.195238					0.0625	0.128517	0.140068	0.13399	0.282723
P60002			Amp/Gla	16	8	4	2		P94015			Amp/Gla	16	8	4	2		P34048			Amp/Gla	16	8	4	2		P78042			Amp/Gla	16	8	4	2
	amp		0.25	0.289095	0.232882	6.84534	0.136517			amp		0.25	0.767724	0.395613	0.466118	0.0156678			amp		0.25	0.234375	0.0551489	0.250908	0.266923			amp		0.25	0.462612	0.534107	0.307006	0.639246
1	0.530007		0.125	14.7278	15.6369	12.7041	13.0574		1	0.77124		0.125	0.466118	0.395613	0.57971	0.462201		1	0.0453769		0.125	0.936982	0.682029	0.944602	0.983476		1	0.539794		0.125	0.48364	0.00420557	0.462612	0.623208
0.5	23.3069		0.0625	22.5485	23.0546	21.2969	24.2588		0.5	1.08126		0.0625	1.20544	0.60497	0.243633	0.18018		0.5	1.68131		0.0625	3.99785	1.64425	3.07361	3.80451		0.5	0.562168		0.0625	1.04298	0.412146	0.159812	0.380323
0.25	53.1064								0.25	3.32291								0.25	20.5409								0.25	6.17079
0.125	86.2874			FICI					0.125	33.2707			FICI					0.125	70.0371			FICI					0.125	80.462			FICI
0.0625	101.307		0.25	0.212191	0.205279	0.41839	0.189991		0.0625	102.873		0.25	0.304343	0.263452	0.272509	0.159249		0.0625	107.913		0.25	0.318841	0.260962	0.322208	0.325326		0.0625	106.517		0.25	0.294917	0.303305	0.273348	0.314489
0.03125	119.179		0.125	0.273555	0.280296	0.258228	0.260942		0.03125	103.578		0.125	0.136254	0.131726	0.142782	0.136014		0.03125	106.818		0.125	0.202418	0.190634	0.202737	0.204344		0.03125	121.534		0.125	0.148731	0.0774235	0.147458	0.156429
			0.0625	0.164997	0.16679	0.160556	0.34211					0.0625	0.0850713	0.0720661	0.0599713	0.113617					0.0625	0.141035	0.113648	0.131647	0.278327					0.0625	0.0874029	0.0721259	0.0612091	0.142102
P57055			Amp/Gla	16	8	4	2		P57072			Amp/Gla	16	8	4	2		P76055			Amp/Gla	16	8	4	2		P76067			Amp/Gla	16	8	4	2
	amp		0.25	0.261081	0.504757	0.469947	0.647114			amp		0.25	0.346141	0.865351	4.04984	14.4341			amp		0.25	0.673525	0.42928	0.136925	0.15913			amp		0.25	0.759268	0.256811	1.07554	0.625279
1	0.139243		0.125	0.713623	0.41773	0.852866	0.481267		1	0.283209		0.125	5.46902	4.4306	4.94981	4.11907		1	0.0962179		0.125	0.358967	0.0481089	0.851158	0		1	0.290308		0.125	1.32872	0.670181	0.792765	0.591782
0.5	1.82318		0.0625	1.42725	0.803763	1.82063	2.10323		0.5	5.33534		0.0625	13.1187	12.8764	18.5531	18.7608		0.5	0.403375		0.0625	1.74319	0.518096	0.766635	0.828954		0.5	1.46271		0.0625	2.23314	2.05673	2.31154	3.13756
0.25	14.4484								0.25	49.2105								0.25	6.71792								0.25	14.7101
0.125	74.8729			FICI					0.125	91.9576			FICI					0.125	39.0434			FICI					0.125	50.8037			FICI
0.0625	105.368		0.25	0.289552	0.324333	0.320164	0.339711		0.0625	112.237		0.25	0.241904	0.283848	0.400938	0.60721		0.0625	94.0884		0.25	0.394562	0.360691	0.296187	0.303321		0.0625	97.8511		0.25	0.326778	0.267317	0.351925	0.314258
0.03125	93.4949		0.125	0.173087	0.156761	0.179303	0.16077		0.03125	103.549		0.125	0.217972	0.205402	0.211831	0.201381		0.03125	102.535		0.125	0.1744	0.127261	0.207402	0.125		0.03125	108.438		0.125	0.184585	0.159309	0.16485	0.15544
			0.0625	0.100028	0.0885931	0.105818	0.219156					0.0625	0.146149	0.145095	0.168975	0.339653					0.0625	0.123033	0.0935247	0.101377	0.206208					0.0625	0.104921	0.102694	0.105884	0.230497
P75010			Amp/Gla	16	8	4	2		19F			Amp/Gla	16	8	4	2		L26			Amp/Gla	16	8	4	2		P37039			Amp/Gla	16	8	4	2
	amp		0.25	0.533228	0.50135	0.101429	0.0492657			amp		0.25	0.827119	0.216949	0.420339	0.908475			amp		0.25	0.619675	0.359958	0.0729029	0.236934			amp		0.25	0.660837	0.30038	0.360457	0
1	0.428901		0.125	1.59389	0.637555	0.985313	0.741883		1	0.216949		0.125	1.33559	0.969492	0.908475	1.03051		1	0.469312		0.125	1.08851	1.50818	0.71536	1.00241		1	0.240304		0.125	2.54322	1.28162	1.42956	1.32167
0.5	3.58826		0.0625	7.53764	3.19494	3.77686	7.29526		0.5	3.78245		0.0625	4.21127	3.84764	4.38644	5.16885		0.5	3.38297		0.0625	38.7949	29.9383	3.37584	3.7984		0.5	3.22899		0.0625	11.925	11.7454	9.1085	10.1969
0.25	18.9902								0.25	19.3559								0.25	15.3528								0.25	24.8823
0.125	69.1748			FICI					0.125	72.3355			FICI					0.125	57.4931			FICI					0.125	67.8124			FICI
0.0625	81.7213		0.25	0.272962	0.269836	0.208069	0.188563		0.0625	91.7109		0.25	0.323962	0.25598	0.285599	0.330107		0.0625	94.2462		0.25	0.280342	0.253318	0.197385	0.235818		0.0625	110.82		0.25	0.307478	0.267774	0.276015	0.25
0.03125	107.812		0.125	0.171842	0.141223	0.154283	0.145512		0.03125	107.044		0.125	0.179002	0.167252	0.165054	0.16937		0.03125	104.416		0.125	0.157609	0.169838	0.144238	0.154792		0.03125	104.717		0.125	0.205931	0.175615	0.179835	0.176784
			0.0625	0.135873	0.102843	0.107959	0.268462					0.0625	0.119628	0.116544	0.121075	0.254544					0.0625	0.373634	0.293894	0.105062	0.217683					0.0625	0.168587	0.167538	0.151727	0.316724
12C			Amp/Gla	16	8	4	2		P37005			Amp/Gla	16	8	4	2		P37037			Amp/Gla	16	8	4	2		P78048			Amp/Gla	16	8	4	2
	amp		0.25	0.215887	0.19928	0.215887	0.631055			amp		0.25	0.189548	0.592337	0	0.00338478			amp		0.25	1.13118	0.594634	0.0580131	0			amp		0.25	0	0.0778239	1.8233	0.817302
1	0.14946		0.125	0.725111	0.525542	0.581089	0.647661		1	0.331709		0.125	1.12375	1.0222	0.352017	0.737882		1	0.0797679		0.125	1.98695	0.855693	1.095	1.095		1	0.180369		0.125	0.100059	1.33412	1.48977	0.911651
0.5	2.12566		0.0625	17.6248	21.212	4.5833	6.31055		0.5	1.16793		0.0625	58.0693	4.57623	4.61221	5.53073		0.5	4.01057		0.0625	11.124	9.42712	8.51342	9.03553		0.5	15.214		0.0625	2.93507	4.84732	4.82508	3.99385
0.25	23.546								0.25	18.7058								0.25	27.207								0.25	45.9769
0.125	68.1439			FICI					0.125	63.722			FICI					0.125	82.873			FICI					0.125	108.952			FICI
0.0625	112.979		0.25	0.274913	0.271552	0.274913	0.329592		0.0625	91.106		0.25	0.251888	0.307585	0.25	0.153617		0.0625	99.7357		0.25	0.379078	0.335921	0.237904	0.25		0.0625	109.988		0.25	0.25	0.210153	0.351253	0.300007
0.03125	103.347		0.125	0.169153	0.159388	0.162313	0.165593		0.03125	102.695		0.125	0.175615	0.172005	0.139686	0.160641		0.03125	103.723		0.125	0.213575	0.179528	0.188316	0.188316		0.03125	95.4838		0.125	0.108551	0.164676	0.168385	0.153044
			0.0625	0.215364	0.236608	0.130306	0.287579					0.0625	0.697946	0.127473	0.127795	0.271492					0.0625	0.17442	0.164414	0.158803	0.324063					0.0625	0.0977167	0.110896	0.110759	0.210816

## Sheet: Synergism Polyenes Fig 3
	Gla			Amp		Gla/Amp	0.03	0.015	0.007
16	130.782		0.0625	91.1929		16	59.1739	137.494	131.877
8	126.733		0.03125	104.755		8	52.9359	128.815	120.556
4	109.996		0.015625	104.83		4	51.5765	125.214	105.713
2	112.593		0.0078125	100.372		2	52.0935	95.9821	110.254
1	101.999		0.00390625	108.11
0.5	94.8607		0.00195312	96.147		FICI	16	8	4	2
						0.03	0.31	0.25	0.25	0.25
	Gla			Nys		Gla/Nys	1	0.75	0.5	0.25
16	119.482		2	0.418741		16	6.82161	13.2074	76.5429	123.53
8	119.341		1	54.6671		8	9.046	15.03	72.4607	115.987
4	108.948		0.75	93.8027		4	8.63238	13.8414	80.1935	105.909
2	107.787		0.5	94.7798		2	8.65218	16.1659	81.6447	110.623
1	99.793		0.25	102.338
0.5	97.0188		0.125	103.672		FICI
						1	0.75	0.5
					16	0.520621	0.414787	0.723452
					8	0.531476	0.422294	0.655199
					4	0.529424	0.417368	0.79777
					2	0.529521	0.427112	0.831737
	Gla			Nat		Gla/Nat	2	1	0.5
16	114.338		4	2.28038		16	162.677	103.08	107.24
8	114.291		2	56.3452		8	138.59	101.099	100.345
4	107.949		1	93.7836		4	111.16	109.858	96.7645
2	104.959		0.75	102.862		2	62.535	106.314	102.33
1	107.498		0.5	109.615
0.5	107.825		0.25	106.676		FICI
						2	1	0.75
					16	7.3	1.95715	2.03531
					8	5.84	1.72773	1.24043
					4	4.16667	3.58622	1.03129
					2	1.05292	2.49869	1.39762

## Sheet: AmpB vs fungizone Fig S3B
		AmpB						Fungizone
Rep1	16	8	4	2		Rep1	16	8	4	2
0.25	3.86214	1.63237	0.193806	1.05694		0.25	0.121878	1.05694	0.265734	3.21479
0.125	1.27273	1.34466	1.41658	0.697303		0.125	2.85514	1.41658	0.841159	3.21479
0.0625	1.56044	1.92008	1.99201	4.43756		0.0625	1.92008	1.7043	1.92008	4.58142
Rep2	16	8	4	2		Rep2	16	8	4	2
0.25	3.6181	3.54198	2.93297	5.82576		0.25	2.32396	0.0401776	0	3.46585
0.125	2.40008	2.85684	1.8672	7.04377		0.125	2.62846	2.70459	3.6181	7.4244
0.0625	4.45549	1.63882	2.47621	3.46585		0.0625	3.23747	3.23747	4.22711	2.85684
Rep3	16	8	4	2		Rep3	16	8	4	2
0.25	0.836616	0.169177	1.92121	1.00348		0.25	0.586327	0.0857474	1.17034	1.83778
0.125	1.42063	0.252607	1.58749	1.75435		0.125	1.25377	0.502897	1.3372	5.34183
0.0625	3.67323	0.920046	3.25608	7.17729		0.0625	0	1.17034	9.09618	5.84241
sum	16	8	4	2		sum	16	8	4	2
0.25	2.77229	1.78117	1.68266	2.62873		0.25	1.01072	0.394289	0.47869	2.83947
0.125	1.69781	1.4847	1.62376	3.16514		0.125	2.24579	1.54136	1.93215	5.32701
0.0625	3.22972	1.49298	2.57477	5.0269		0.0625	1.71918	2.03737	5.08112	4.42689
FICI	16	8	4	2		FICI	16	8	4	2
0.25	0.430034	0.375952	0.369968	0.422725		0.25	0.251756	0.207545	0.215337	0.328558
0.125	0.185449	0.178726	0.183158	0.2247		0.125	0.153636	0.139168	0.147508	0.201771
0.0625	0.113126	0.0894976	0.104985	0.133305		0.0625	0.0715383	0.0748057	0.0991853	0.0945383

## Sheet: Gladiolin, FLC & CASP Fig 1B-C
Rep1							Rep1
Flu/Gla	16	8	4	2	0		Casp/Gla	16	8	4	2	0
0.015625	20.4481	25.7989	27.6636	27.6636	34.96		1	2.4844	3.23312	0.238229	0	0.170165
0.0078125	34.7979	39.5001	40.3108	37.8786	42.9051		0.5	3.57345	4.32218	10.38	14.6682	5.4793
0.00390625	129.564	91.7104	104.439	103.304	104.601		0.25	126.568	130.788	116.563	129.699	110.233
0	132.003	136.341	119.721	117.086	97.8313		0	127.725	110.981	107.646	108.429	102.745
Rep2							Rep2
Flu/Gla	16	8	4	2	0		Casp	16	8	4	2	0
0.015625	31.6139	41.2119	38.7896	33.8077	37.0071		1	0	0	0	0	0.331483
0.0078125	58.8998	59.1283	43.5429	42.903	46.3309		0.5	0.331483	2.2798	0.0879454	54.5596	14.3756
0.00390625	103.37	100.263	93.9555	93.3156	97.7947		0.25	130.95	114.714	102.456	124.861	92.9043
0	149.898	141.557	130.222	120.51	97.132		0	125.511	134.481	112.563	114.511	96.9761
Rep3							Rep3
Flu/Gla	16	8	4	2	0		Casp	16	8	4	2	0
0.015625	66.8989	67.2236	69.5779	69.5779	62.8399		1	0.0988221	0.0988221	0.00266922	0	0.387277
0.0078125	142.883	140.123	126.566	108.625	104.566		0.5	1.34879	9.6178	10.2909	35.4825	5.6756
0.00390625	129.489	116.337	117.961	120.64	125.835		0.25	132.595	109.327	118.269	120.48	100.481
0	125.592	127.013	117.636	109.437	103.024		0	122.307	103.461	110.817	106.442	91.2022
Rep4
Flu/Gla	16	8	4	2	0
0.015625	51.2513	48.1745	56.6358	70.2893	72.1161
0.0078125	143.268	156.633	136.537	134.326	118.461
0.00390625	133.364	122.692	118.461	117.884	105
0	130.336	125.047	118.749	114.855	108.798
AVERAGE							AVERAGE
Flu/Gla	16	8	4	2	0		Casp/Gla	16	8	4	2	0
0.015625	42.5531	45.6022	48.1667	50.3346	51.7308		1	0.861074	1.11065	0.0802996	0	0.296308
0.0078125	94.9622	98.8461	86.7393	80.9332	78.0658		0.5	1.75124	5.40659	6.91961	34.9034	8.51016
0.00390625	123.947	107.751	108.704	108.786	108.308		0.25	130.038	118.276	112.429	125.014	101.206
0	134.457	132.489	121.582	115.472	101.696		0	125.181	116.308	110.342	109.794	96.9745
FICI	16	8	4	2			FICI	16	8	4	2
0.015625	0.710227	0.822368	0.892857	0.94697			1	1.03	1.04	1	1
0.0078125	1.32415	1.42045	1.1489	1.02796			0.5	0.625	0.769231	0.909091	1.42857
0.00390625	1.05574	0.976562	1	1			0.25	1.21951	1.08696	1.04167	1.19048

[truncated: 6 more sheets: Deoxycholate Fig S3D, MTT BMDM Fig 2E, Galleria Fig 2C, Macrophage viability Fig 2D, R6G assay Fig 3E, fungicidal CFU Fig 3D]
